# Supplementary material for: MeCP2 binds to methylated DNA independently of phase separation and heterochromatin organisation
Source: Nat Commun. 2024 May 8;15:3880. doi: 10.1038/s41467-024-47395-1 (PMC11079052; doi:10.1038/s41467-024-47395-1)
Supplement: Supplementary file 4 — Supplementary Data 1 [file 41467_2024_47395_MOESM4_ESM.xlsx]

## Sheet: Cell lines information
Cell lines from different mammalian species
Cell Line	Cell type	Source
Mouse (NIH 3T3)	Embryonic fibroblasts. Sex: Male	ECACC 93061524
Human (HEK-293)	Embryonic kidney cells. Sex: Female	ATCC CRL-1573
Human (LUHMES)	Mesencephalic-derived cell line, endogenously tagged MeCP2-mCherry. Sex: Female	(Shah et al, 2016)
African Green Monkey (COS-7)	Kidney cells (CV-1 simian cells transformed with SV40). Sex: Male	ATCC CRL-1651
Chinese Hamster (CHO)	Ovary cells. Sex: Female	ATCC CCL-61
Guinea pig (JH4 clone 1)	Lung fibroblasts. Sex: Female.	ATCC CCL-158
Rat	Embryonic fibroblasts (mid-gestation Lewis embryos). Sex: Unkown	Dr Tom Burdon (this study)
Sheep (OEF, LLEYN)	Embryonic fibroblasts. Sex: Unkown	Prof Bruce Whitelaw (Sartori et al, 2012)
Cow	Adult skin fibroblasts (derived from belly, two independent lines (Calf #2/4), Wishaw Abattoir; VERC 3.19). Sex: Unkown	Dr Tom Burdon (this study)
Pig (Porcine Fibroblasts #0004)	Newborn skin fibroblasts. Sex: Male	Dr Tom Burdon (this study)
Warthog	Adult fibroblasts (bone marrow derived cells: BMCs). Sex: Female	Dr Tom Burdon (BMC samples prepared by Dr Christine Tait Burkard from animal euthanised at Edinburgh Zoo, Royal Zoological Society Scotland; this study)
Red River Hog (RRH#1: ZBQ16-06210/11)	Adult skin fibroblasts (derived from waste tissue obtained from castration). Sex: Male	Dr Tom Burdon (this study)
Cat (domestic, SMG)	Adult epithelial cells (derived from a bone invasive gingival squamous cell carcinoma). Sex: Female	Dr Gura Bergkvist (Gray et al, 2017)
Dog (10522865)	Adult ovary fibroblasts (derived from tissue discarded during routine surgery at RDSVS/UoE Small animal hospital with owners consent, VERC 79.20). Sex: Female	Dr Tom Burdon (this study)
Red Deer (RedD-2)	Adult skin fibroblasts (culled animal from a Forfar estate, VERC 3.19). Sex: Female	Dr Tom Burdon (this study)
Roe Deer	Adult skin fibroblasts (culled animal from a Gladhouse estate, VERC 3.19). Sex: Male	Dr Tom Burdon (this study)
Horse (EEF 1.3)	Foetal fibroblasts. Sex: Unkown	Dr Xavier Donadeu (Sharma et al, 2014)
Mouse (Spret/Ei strain)	Tailtip fibroblasts, immortalised with SV40. Sex: Unkown	This study
Genetically engineered mouse cell lines
Cell Line	Cell type	Source
J1 ESCs	Embryonic stem cells, control for DNMT TKO ESCs (adapted in feeder-free condition). Sex: Male	(Tsumura et al, 2006)
DNMT TKO ESCs	Embryonic stem cells, DNMT1/3A/3B triple knockout ESCs (adapted in feeder-free condition). Sex: Male	(Tsumura et al, 2006)
WT MEF (E1c, clone Eset25)	Embryonic fibroblasts, control for 2KO/5KO MEF, conditional Setdb1 (Eset1) knockout background. Sex: Unkown	(Montavon et al, 2021)
2KO MEF (E1c S1S2, clone B1)	Embryonic fibroblasts, Suv39h1/2 double knockout, conditional Setdb1 (Eset1) knockout background. Sex: Unkown	(Montavon et al, 2021)
5KO MEF (E1cE2 S1S2 G9Gl, clone B1A6)	Embryonic fibroblasts, knockout of five H3K9 methyltransferases (Suv39h1/2, Eset2, and G9a/Glp), conditional Setdb1 (Eset1) knockout background. Sex: Unkown	(Montavon et al, 2021)
WT MEF (2-17)	Tail fibroblasts, control for Mecp2 knockout MEF (floxed Mecp2 allele), MBD2 +/- background. Sex: Male	(Guy et al, 2001)
Mecp2 KO MEF (2-17X)	Tail fibroblasts, Mecp2 knockout. Sex: Male	(Guy et al, 2001)
